# Supplementary material for: Gold(III) Complexes Activity against Multidrug-Resistant Bacteria of Veterinary Significance
Source: Antibiotics (Basel). 2022 Dec 1;11(12):1728. doi: 10.3390/antibiotics11121728 (PMC9774617; doi:10.3390/antibiotics11121728)
Supplement: Supplementary file 1 [file antibiotics-11-01728-s001.zip]

Archive with 1 entries (1 files):
- antibiotics-2052263-supplementary.pdf
